# Supplementary material for: Phormidium ambiguum and Leptolyngbya ohadii Exopolysaccharides under Low Water Availability
Source: Polymers (Basel). 2023 Apr 14;15(8):1889. doi: 10.3390/polym15081889 (PMC10142279; doi:10.3390/polym15081889)
Supplement: Supplementary file 1 [file polymers-15-01889-s001.zip]

Archive with 1 entries (1 files):
- polymers-2213156-supplementary.pdf
